# Supplementary material for: Taxonomic novelties in Scapania
Source: PhytoKeys. 2012 Mar 12;(10):13–7. doi: 10.3897/phytokeys.10.2654 (PMC3310192; doi:10.3897/phytokeys.10.2654)
Supplement: XML Treatment for Scapania sect. Americanae [file phytokeys.10.2654-treatment3.xml]

<!DOCTYPE tp:taxon-treatment
  PUBLIC "-//TaxonX//DTD Taxonomic Treatment Publishing DTD v0 20100105//EN" "tax-treatment-NSO.dtd">
<tp:taxon-treatment xmlns:tp="http://www.plazi.org/taxpub"><tp:treatment-meta><mixed-citation publication-type="journal"><person-group><name><surname>Váňa</surname><given-names>Jiří</given-names></name><name><surname>Hentschel</surname><given-names>Jörn</given-names></name><name><surname>Müller</surname><given-names>Jochen</given-names></name><name><surname>Heinrichs</surname><given-names>Jochen</given-names></name></person-group><article-title>Taxonomic novelties in <italic>Scapania</italic></article-title><source>PhytoKeys</source><day>12</day><month>3</month><year>2012</year><volume>2012</volume><issue>10</issue><fpage>13</fpage><lpage>17</lpage><pub-id pub-id-type="doi">10.3897/phytokeys.10.2654</pub-id></mixed-citation></tp:treatment-meta><tp:nomenclature><tp:taxon-name>
                        <tp:taxon-name-part taxon-name-part-type="genus">Scapania</tp:taxon-name-part>
                        <tp:taxon-name-part taxon-name-part-type="rank">sect.</tp:taxon-name-part>
                        <tp:taxon-name-part taxon-name-part-type="section">Americanae</tp:taxon-name-part>
                    </tp:taxon-name><tp:taxon-authority>Váňa, Hentschel, Joch. Müll. &amp; Heinrichs</tp:taxon-authority><tp:taxon-status xmlns:xlink="http://www.w3.org/1999/xlink" xlink:type="simple">sect. nov.</tp:taxon-status></tp:nomenclature><tp:treatment-sec sec-type="Diagnosis"><title>Diagnosis.</title><p>The new section of <italic><tp:taxon-name>Scapania</tp:taxon-name></italic> subg. <italic>Scapania</italic> is characterized by its type, the dioicous <italic><tp:taxon-name>Scapania americana</tp:taxon-name></italic> Müll. Frib. Distinctive features of <italic><tp:taxon-name>Scapania americana</tp:taxon-name></italic> and <italic><tp:taxon-name>Scapania</tp:taxon-name></italic> sect. <italic>Americanae</italic> are thick-walled, pigmented stem epidermis cells with thinner-walled cells on the ventral side of the stem, closely and sharply ciliate-dentate leaf-margins, with largest teeth up to five cells long and terminal cells considerably longer than wide, leaf-lobes that are usually decurrent beyond the level of the keel, a verruculose or striate-verruculose cuticle, and two-celled gemmae at the margins of unmodified leaves. The dorsal leaf-lobes often develop an undulate or folded base and may even show minute lobules or auricles.</p></tp:treatment-sec><tp:treatment-sec sec-type="Type"><title>Type.</title><p><italic><tp:taxon-name>Scapania americana</tp:taxon-name></italic> Müll. Frib., Bull. Herb. Boissier, sér. 2, 3: 44. 1902.</p></tp:treatment-sec><tp:treatment-sec sec-type="Note"><title>Note.</title><p><italic><tp:taxon-name>Scapania americana</tp:taxon-name></italic> is placed sister to <italic><tp:taxon-name>Scapania</tp:taxon-name></italic> sect. <italic>Compactae</italic> (Müll. Frib.) H. Buch with weak bootstrap support (<xref ref-type="bibr" rid="B2">Heinrichs et al. 2012</xref>). It differs from members of <italic><tp:taxon-name>Scapania</tp:taxon-name></italic> sect. <italic>Compactae</italic> by its dioicous condition; hence we place it in a new section rather <!--PageBreak-->than in sect. <italic><tp:taxon-name>Compactae</tp:taxon-name></italic>. In our current circumscription, <italic><tp:taxon-name>Scapania</tp:taxon-name></italic> sect. <italic>Americanae</italic> is monospecific, however, extension of the taxon sampling in forthcoming molecular studies may disclose further representatives.</p></tp:treatment-sec><ref-list><ref id="B2"><mixed-citation xmlns:xlink="http://www.w3.org/1999/xlink" xlink:type="simple"><person-group><name name-style="western"><surname>Heinrichs</surname><given-names>J</given-names></name><name name-style="western"><surname>Bombosch</surname><given-names>A</given-names></name><name name-style="western"><surname>Feldberg</surname><given-names>K</given-names></name><name name-style="western"><surname>Kreier</surname><given-names>HP</given-names></name><name name-style="western"><surname>Hentschel</surname><given-names>J</given-names></name><name name-style="western"><surname>Eckstein</surname><given-names>J</given-names></name><name name-style="western"><surname>Long</surname><given-names>D</given-names></name><name name-style="western"><surname>Zhu</surname><given-names>RL</given-names></name><name name-style="western"><surname>Schäfer-Verwimp</surname><given-names>A</given-names></name><name name-style="western"><surname>Schmidt</surname><given-names>AR</given-names></name><name name-style="western"><surname>Shaw</surname><given-names>B</given-names></name><name name-style="western"><surname>Shaw</surname><given-names>AJ</given-names></name><name name-style="western"><surname>Váňa</surname><given-names>J</given-names></name></person-group> (<year>2012</year>)<article-title> A phylogeny of the northern temperate leafy liverwort genus <italic>Scapania</italic> (Scapaniaceae, Jungermanniales).</article-title><source>Molecular Phylogenetics and Evolution </source><volume>62</volume>: <fpage>973</fpage>-<lpage>985</lpage>. doi: <ext-link ext-link-type="uri" xlink:href="http://dx.doi.org/10.1016/j.ympev.2011.11.029" xlink:type="simple">10.1016/j.ympev.2011.11.029</ext-link></mixed-citation></ref></ref-list></tp:taxon-treatment>
