# Supplementary material for: Taxonomic novelties in Scapania
Source: PhytoKeys. 2012 Mar 12;(10):13–7. doi: 10.3897/phytokeys.10.2654 (PMC3310192; doi:10.3897/phytokeys.10.2654)
Supplement: XML Treatment for Scapania sect. Simmonsia [file phytokeys.10.2654-treatment5.xml]

<!DOCTYPE tp:taxon-treatment
  PUBLIC "-//TaxonX//DTD Taxonomic Treatment Publishing DTD v0 20100105//EN" "tax-treatment-NSO.dtd">
<tp:taxon-treatment xmlns:tp="http://www.plazi.org/taxpub"><tp:treatment-meta><mixed-citation publication-type="journal"><person-group><name><surname>Váňa</surname><given-names>Jiří</given-names></name><name><surname>Hentschel</surname><given-names>Jörn</given-names></name><name><surname>Müller</surname><given-names>Jochen</given-names></name><name><surname>Heinrichs</surname><given-names>Jochen</given-names></name></person-group><article-title>Taxonomic novelties in <italic>Scapania</italic></article-title><source>PhytoKeys</source><day>12</day><month>3</month><year>2012</year><volume>2012</volume><issue>10</issue><fpage>13</fpage><lpage>17</lpage><pub-id pub-id-type="doi">10.3897/phytokeys.10.2654</pub-id></mixed-citation></tp:treatment-meta><tp:nomenclature><tp:taxon-name>
                        <tp:taxon-name-part taxon-name-part-type="genus">Scapania</tp:taxon-name-part>
                        <tp:taxon-name-part taxon-name-part-type="rank">sect.</tp:taxon-name-part>
                        <tp:taxon-name-part taxon-name-part-type="combination">Simmonsia</tp:taxon-name-part>
                    </tp:taxon-name><tp:taxon-authority>(R.M. Schust.) Váňa, Hentschel, Joch. Müll. &amp; Heinrichs</tp:taxon-authority><tp:taxon-status xmlns:xlink="http://www.w3.org/1999/xlink" xlink:type="simple">comb. et stat. nov.</tp:taxon-status></tp:nomenclature><tp:treatment-sec sec-type="Basionym"><title>Basionym.</title><p><italic><tp:taxon-name>Scapania</tp:taxon-name></italic> subsect. <italic>Simmonsia</italic> [“<italic><tp:taxon-name>Simmonsiae</tp:taxon-name></italic>”] R.M. Schust., Hepat. Anthocerotae N. Amer. 3: 612. 1974.</p></tp:treatment-sec><tp:treatment-sec sec-type="Type"><title>Type.</title><p><italic><tp:taxon-name>Scapania simmonsii</tp:taxon-name></italic> Bryhn &amp; Kaal., Rep. Second Norweg. Arctic Exped. Fram 2 (11): 51. 1906.</p></tp:treatment-sec><tp:treatment-sec sec-type="Note"><title>Note.</title><p><italic><tp:taxon-name>Scapania simmonsii</tp:taxon-name></italic> forms an isolated lineage within <italic><tp:taxon-name>S.</tp:taxon-name></italic> subg. <italic><tp:taxon-name>Scapania</tp:taxon-name></italic>, hence, we erect a section for this species rather than using subsectional rank (<xref ref-type="bibr" rid="B4">Schuster 1974</xref>). Distinctive features of the monotypic section are the deflexed-involute, broad, concave ventral leaf lobes that stand away from the stem at almost right angles and leaf cell walls with very large, nodulose trigones.</p></tp:treatment-sec><ref-list><ref id="B4"><mixed-citation xmlns:xlink="http://www.w3.org/1999/xlink" xlink:type="simple"><person-group><name name-style="western"><surname>Schuster</surname><given-names>RM</given-names></name></person-group> (<year>1974</year>)<source> The Hepaticae and Anthocerotae of North America. Columbia University Press, New York.</source></mixed-citation></ref></ref-list></tp:taxon-treatment>
